# Supplementary material for: Physiology and transcriptome analysis of the response mechanism of Solidago canadensis to the nitrogen addition environment
Source: Front Plant Sci. 2023 Feb 14;14:1005023. doi: 10.3389/fpls.2023.1005023 (PMC9971938; doi:10.3389/fpls.2023.1005023)
Supplement: Supplementary file 1 [file Table_1.xlsx]

## Sheet: N5-vs-CK
Table S1. GO classification analysis of N5-vs-CK.
GO classify1	GO classify2	Gene number
cellular component	extracellular region	14
cellular component	cell	140
cellular component	nucleoid	0
cellular component	membrane	154
cellular component	virion	0
cellular component	cell junction	6
cellular component	membrane-enclosed lumen	6
cellular component	macromolecular complex	36
cellular component	organelle	78
cellular component	other organism	1
cellular component	other organism part	1
cellular component	extracellular region part	1
cellular component	organelle part	35
cellular component	virion part	0
cellular component	membrane part	137
cellular component	synapse part	0
cellular component	cell part	140
cellular component	synapse	0
cellular component	symplast	6
cellular component	supramolecular complex	2
molecular function	transcription factor activity, protein binding	0
molecular function	nucleic acid binding transcription factor activity	7
molecular function	catalytic activity	249
molecular function	signal transducer activity	4
molecular function	structural molecule activity	10
molecular function	transporter activity	26
molecular function	binding	242
molecular function	electron carrier activity	6
molecular function	antioxidant activity	5
molecular function	metallochaperone activity	0
molecular function	protein tag	0
molecular function	translation regulator activity	0
molecular function	nutrient reservoir activity	1
molecular function	molecular transducer activity	7
molecular function	toxin activity	1
molecular function	molecular function regulator	13
biological process	reproduction	10
biological process	immune system process	1
biological process	behavior	0
biological process	metabolic process	245
biological process	cellular process	215
biological process	reproductive process	10
biological process	biological adhesion	1
biological process	signaling	19
biological process	multicellular organismal process	15
biological process	developmental process	13
biological process	growth	2
biological process	locomotion	0
biological process	single-organism process	138
biological process	rhythmic process	0
biological process	response to stimulus	54
biological process	localization	35
biological process	multi-organism process	9
biological process	biological regulation	70
biological process	cellular component organization or biogenesis	28
biological process	detoxification	5
