# Supplementary material for: Physiology and transcriptome analysis of the response mechanism of Solidago canadensis to the nitrogen addition environment
Source: Front Plant Sci. 2023 Feb 14;14:1005023. doi: 10.3389/fpls.2023.1005023 (PMC9971938; doi:10.3389/fpls.2023.1005023)
Supplement: Supplementary file 2 [file Table_2.xlsx]

## Sheet: N10-vs-CK
Table S2. GO classification analysis of N10-vs-CK.
GO classify1	GO classify2	Gene number
cellular component	extracellular region	20
cellular component	cell	316
cellular component	nucleoid	0
cellular component	membrane	346
cellular component	virion	0
cellular component	cell junction	8
cellular component	membrane-enclosed lumen	20
cellular component	macromolecular complex	64
cellular component	organelle	227
cellular component	other organism	6
cellular component	other organism part	6
cellular component	extracellular region part	1
cellular component	organelle part	75
cellular component	virion part	0
cellular component	membrane part	311
cellular component	synapse part	0
cellular component	cell part	316
cellular component	synapse	0
cellular component	symplast	6
cellular component	supramolecular complex	4
molecular function	transcription factor activity, protein binding	3
molecular function	nucleic acid binding transcription factor activity	35
molecular function	catalytic activity	532
molecular function	signal transducer activity	8
molecular function	structural molecule activity	20
molecular function	transporter activity	57
molecular function	binding	528
molecular function	electron carrier activity	8
molecular function	antioxidant activity	9
molecular function	metallochaperone activity	0
molecular function	protein tag	0
molecular function	translation regulator activity	0
molecular function	nutrient reservoir activity	2
molecular function	molecular transducer activity	9
molecular function	toxin activity	1
molecular function	molecular function regulator	17
biological process	reproduction	18
biological process	immune system process	5
biological process	behavior	0
biological process	metabolic process	521
biological process	cellular process	449
biological process	reproductive process	18
biological process	biological adhesion	1
biological process	signaling	45
biological process	multicellular organismal process	24
biological process	developmental process	20
biological process	growth	1
biological process	locomotion	0
biological process	single-organism process	288
biological process	rhythmic process	2
biological process	response to stimulus	115
biological process	localization	88
biological process	multi-organism process	20
biological process	biological regulation	182
biological process	cellular component organization or biogenesis	47
biological process	detoxification	9
