# Supplementary material for: Physiology and transcriptome analysis of the response mechanism of Solidago canadensis to the nitrogen addition environment
Source: Front Plant Sci. 2023 Feb 14;14:1005023. doi: 10.3389/fpls.2023.1005023 (PMC9971938; doi:10.3389/fpls.2023.1005023)
Supplement: Supplementary file 3 [file Table_3.xlsx]

## Sheet: N15-vs-CK
Table S3. GO classification analysis of N15-vs-CK.
GO classify1	GO classify2	Gene number
cellular component	extracellular region	9
cellular component	cell	121
cellular component	nucleoid	0
cellular component	membrane	139
cellular component	virion	0
cellular component	cell junction	8
cellular component	membrane-enclosed lumen	5
cellular component	macromolecular complex	15
cellular component	organelle	83
cellular component	other organism	2
cellular component	other organism part	2
cellular component	extracellular region part	0
cellular component	organelle part	20
cellular component	virion part	0
cellular component	membrane part	122
cellular component	synapse part	0
cellular component	cell part	121
cellular component	synapse	0
cellular component	symplast	7
cellular component	supramolecular complex	0
molecular function	transcription factor activity, protein binding	1
molecular function	nucleic acid binding transcription factor activity	16
molecular function	catalytic activity	235
molecular function	signal transducer activity	4
molecular function	structural molecule activity	0
molecular function	transporter activity	30
molecular function	binding	206
molecular function	electron carrier activity	8
molecular function	antioxidant activity	3
molecular function	metallochaperone activity	0
molecular function	protein tag	0
molecular function	translation regulator activity	0
molecular function	nutrient reservoir activity	0
molecular function	molecular transducer activity	4
molecular function	toxin activity	0
molecular function	molecular function regulator	4
biological process	reproduction	12
biological process	immune system process	5
biological process	behavior	0
biological process	metabolic process	215
biological process	cellular process	181
biological process	reproductive process	12
biological process	biological adhesion	1
biological process	signaling	23
biological process	multicellular organismal process	12
biological process	developmental process	9
biological process	growth	0
biological process	locomotion	0
biological process	single-organism process	139
biological process	rhythmic process	0
biological process	response to stimulus	66
biological process	localization	42
biological process	multi-organism process	13
biological process	biological regulation	87
biological process	cellular component organization or biogenesis	16
biological process	detoxification	3
