# Supplementary material for: Physiology and transcriptome analysis of the response mechanism of Solidago canadensis to the nitrogen addition environment
Source: Front Plant Sci. 2023 Feb 14;14:1005023. doi: 10.3389/fpls.2023.1005023 (PMC9971938; doi:10.3389/fpls.2023.1005023)
Supplement: Supplementary file 4 [file Table_4.xlsx]

## Sheet: N5-vs-CK
Table S4. KEGG pathway enrichment analysis of N5-vs-CK.
Pathway	ko ID	Gene number
Plant hormone signal transduction	ko04075	21
Plant-pathogen interaction	ko04626	20
MAPK signaling pathway - plant	ko04016	15
Starch and sucrose metabolism	ko00500	12
Pentose and glucuronate interconversions	ko00040	11
Phenylpropanoid biosynthesis	ko00940	10
Ribosome	ko03010	9
Amino sugar and nucleotide sugar metabolism	ko00520	7
Galactose metabolism	ko00052	7
Ascorbate and aldarate metabolism	ko00053	6
Endocytosis	ko04144	6
Glutathione metabolism	ko00480	6
DNA replication	ko03030	6
Glycerophospholipid metabolism	ko00564	6
Biosynthesis of amino acids	ko01230	6
Inositol phosphate metabolism	ko00562	5
Purine metabolism	ko00230	5
Photosynthesis	ko00195	5
Cyanoamino acid metabolism	ko00460	5
Homologous recombination	ko03440	5
Protein processing in endoplasmic reticulum	ko04141	4
Phosphatidylinositol signaling system	ko04070	4
Flavonoid biosynthesis	ko00941	4
Fatty acid biosynthesis	ko00061	4
Porphyrin and chlorophyll metabolism	ko00860	4
Photosynthesis - antenna proteins	ko00196	4
Glycolysis / Gluconeogenesis	ko00010	4
Tyrosine metabolism	ko00350	3
RNA polymerase	ko03020	3
Cysteine and methionine metabolism	ko00270	3
Linoleic acid metabolism	ko00591	3
Steroid biosynthesis	ko00100	3
Nitrogen metabolism	ko00910	3
Monoterpenoid biosynthesis	ko00902	3
Sesquiterpenoid and triterpenoid biosynthesis	ko00909	3
Ubiquitin mediated proteolysis	ko04120	3
alpha-Linolenic acid metabolism	ko00592	3
Base excision repair	ko03410	3
Spliceosome	ko03040	3
Zeatin biosynthesis	ko00908	3
Mismatch repair	ko03430	3
RNA degradation	ko03018	3
Isoquinoline alkaloid biosynthesis	ko00950	3
Riboflavin metabolism	ko00740	3
Carbon metabolism	ko01200	3
Other glycan degradation	ko00511	3
Pyrimidine metabolism	ko00240	3
Nucleotide excision repair	ko03420	3
Fatty acid metabolism	ko01212	3
Glycosphingolipid biosynthesis - globo and isoglobo series	ko00603	2
Benzoxazinoid biosynthesis	ko00402	2
Phenylalanine metabolism	ko00360	2
Glyoxylate and dicarboxylate metabolism	ko00630	2
Brassinosteroid biosynthesis	ko00905	2
ABC transporters	ko02010	2
Ether lipid metabolism	ko00565	2
Sphingolipid metabolism	ko00600	2
Circadian rhythm - plant	ko04712	2
Glycosphingolipid biosynthesis - ganglio series	ko00604	2
Glycine, serine and threonine metabolism	ko00260	2
Peroxisome	ko04146	2
Oxidative phosphorylation	ko00190	2
Glycosaminoglycan degradation	ko00531	2
Isoflavonoid biosynthesis	ko00943	2
Glycosphingolipid biosynthesis - lacto and neolacto series	ko00601	2
Tryptophan metabolism	ko00380	2
Glycerolipid metabolism	ko00561	2
Phenylalanine, tyrosine and tryptophan biosynthesis	ko00400	1
Fructose and mannose metabolism	ko00051	1
Thiamine metabolism	ko00730	1
Arginine and proline metabolism	ko00330	1
RNA transport	ko03013	1
Anthocyanin biosynthesis	ko00942	1
Flavone and flavonol biosynthesis	ko00944	1
Pantothenate and CoA biosynthesis	ko00770	1
2-Oxocarboxylic acid metabolism	ko01210	1
Cutin, suberine and wax biosynthesis	ko00073	1
Alanine, aspartate and glutamate metabolism	ko00250	1
Stilbenoid, diarylheptanoid and gingerol biosynthesis	ko00945	1
beta-Alanine metabolism	ko00410	1
Fatty acid degradation	ko00071	1
Histidine metabolism	ko00340	1
Arginine biosynthesis	ko00220	1
Aminoacyl-tRNA biosynthesis	ko00970	1
Nicotinate and nicotinamide metabolism	ko00760	1
Betalain biosynthesis	ko00965	1
Selenocompound metabolism	ko00450	1
Pyruvate metabolism	ko00620	1
Protein export	ko03060	1
Carbon fixation in photosynthetic organisms	ko00710	1
Other types of O-glycan biosynthesis	ko00514	1
Lysine degradation	ko00310	1
mRNA surveillance pathway	ko03015	1
Tropane, piperidine and pyridine alkaloid biosynthesis	ko00960	1
Terpenoid backbone biosynthesis	ko00900	1
Biotin metabolism	ko00780	1
