# Supplementary material for: Physiology and transcriptome analysis of the response mechanism of Solidago canadensis to the nitrogen addition environment
Source: Front Plant Sci. 2023 Feb 14;14:1005023. doi: 10.3389/fpls.2023.1005023 (PMC9971938; doi:10.3389/fpls.2023.1005023)
Supplement: Supplementary file 5 [file Table_5.xlsx]

## Sheet: N10-vs-CK
Table S5. KEGG pathway enrichment analysis of N10-vs-CK.
Pathway	ko ID	Gene number
Phenylpropanoid biosynthesis	ko00940	17
alpha-Linolenic acid metabolism	ko00592	5
Circadian rhythm - plant	ko04712	9
Carbon fixation in photosynthetic organisms	ko00710	3
Glyoxylate and dicarboxylate metabolism	ko00630	6
Purine metabolism	ko00230	5
Brassinosteroid biosynthesis	ko00905	1
Glycerolipid metabolism	ko00561	4
2-Oxocarboxylic acid metabolism	ko01210	2
Isoflavonoid biosynthesis	ko00943	4
Homologous recombination	ko03440	6
Terpenoid backbone biosynthesis	ko00900	3
Inositol phosphate metabolism	ko00562	4
RNA transport	ko03013	2
SNARE interactions in vesicular transport	ko04130	1
Base excision repair	ko03410	5
Starch and sucrose metabolism	ko00500	22
Carbon metabolism	ko01200	10
Pentose and glucuronate interconversions	ko00040	21
Sesquiterpenoid and triterpenoid biosynthesis	ko00909	6
One carbon pool by folate	ko00670	2
Porphyrin and chlorophyll metabolism	ko00860	8
Ubiquinone and other terpenoid-quinone biosynthesis	ko00130	3
Ribosome	ko03010	20
Aminoacyl-tRNA biosynthesis	ko00970	3
Glycosaminoglycan degradation	ko00531	4
Biotin metabolism	ko00780	1
Monoterpenoid biosynthesis	ko00902	4
Photosynthesis	ko00195	10
Plant-pathogen interaction	ko04626	66
Carotenoid biosynthesis	ko00906	2
Other types of O-glycan biosynthesis	ko00514	1
Ascorbate and aldarate metabolism	ko00053	14
Oxidative phosphorylation	ko00190	9
Basal transcription factors	ko03022	3
Biosynthesis of unsaturated fatty acids	ko01040	3
Cyanoamino acid metabolism	ko00460	6
ABC transporters	ko02010	8
Various types of N-glycan biosynthesis	ko00513	1
Glycine, serine and threonine metabolism	ko00260	3
Amino sugar and nucleotide sugar metabolism	ko00520	23
Phenylalanine metabolism	ko00360	1
Endocytosis	ko04144	8
Histidine metabolism	ko00340	2
Pyruvate metabolism	ko00620	2
Protein processing in endoplasmic reticulum	ko04141	19
DNA replication	ko03030	7
Arginine and proline metabolism	ko00330	1
Biosynthesis of amino acids	ko01230	9
Nitrogen metabolism	ko00910	4
Riboflavin metabolism	ko00740	2
Zeatin biosynthesis	ko00908	10
mRNA surveillance pathway	ko03015	2
beta-Alanine metabolism	ko00410	1
Fatty acid degradation	ko00071	3
Stilbenoid, diarylheptanoid and gingerol biosynthesis	ko00945	1
Phosphatidylinositol signaling system	ko04070	5
Fatty acid elongation	ko00062	1
Citrate cycle (TCA cycle)	ko00020	2
Glycolysis / Gluconeogenesis	ko00010	4
Mismatch repair	ko03430	3
RNA degradation	ko03018	6
Tyrosine metabolism	ko00350	2
Fructose and mannose metabolism	ko00051	4
MAPK signaling pathway - plant	ko04016	30
Arachidonic acid metabolism	ko00590	2
Arginine biosynthesis	ko00220	2
Steroid biosynthesis	ko00100	2
Galactose metabolism	ko00052	22
Butanoate metabolism	ko00650	1
RNA polymerase	ko03020	11
Ubiquitin mediated proteolysis	ko04120	12
Glycosphingolipid biosynthesis - ganglio series	ko00604	4
Phenylalanine, tyrosine and tryptophan biosynthesis	ko00400	2
Alanine, aspartate and glutamate metabolism	ko00250	5
Linoleic acid metabolism	ko00591	4
Glucosinolate biosynthesis	ko00966	1
Peroxisome	ko04146	6
Flavone and flavonol biosynthesis	ko00944	2
Benzoxazinoid biosynthesis	ko00402	3
Valine, leucine and isoleucine degradation	ko00280	1
Pyrimidine metabolism	ko00240	3
Other glycan degradation	ko00511	6
Fatty acid biosynthesis	ko00061	6
Nicotinate and nicotinamide metabolism	ko00760	1
Pentose phosphate pathway	ko00030	1
Ether lipid metabolism	ko00565	3
Cysteine and methionine metabolism	ko00270	6
Plant hormone signal transduction	ko04075	31
Nucleotide excision repair	ko03420	3
Tropane, piperidine and pyridine alkaloid biosynthesis	ko00960	3
Phagosome	ko04145	3
Tryptophan metabolism	ko00380	3
Ribosome biogenesis in eukaryotes	ko03008	1
Sphingolipid metabolism	ko00600	6
Fatty acid metabolism	ko01212	8
Spliceosome	ko03040	7
Glycerophospholipid metabolism	ko00564	10
Protein export	ko03060	2
Flavonoid biosynthesis	ko00941	4
Isoquinoline alkaloid biosynthesis	ko00950	2
Diterpenoid biosynthesis	ko00904	3
Cutin, suberine and wax biosynthesis	ko00073	4
Glutathione metabolism	ko00480	11
Thiamine metabolism	ko00730	1
Proteasome	ko03050	1
