# Supplementary material for: Physiology and transcriptome analysis of the response mechanism of Solidago canadensis to the nitrogen addition environment
Source: Front Plant Sci. 2023 Feb 14;14:1005023. doi: 10.3389/fpls.2023.1005023 (PMC9971938; doi:10.3389/fpls.2023.1005023)
Supplement: Supplementary file 6 [file Table_6.xlsx]

## Sheet: N15-vs-CK
Table S6. KEGG pathway enrichment analysis of N15-vs-CK.
Pathway	ko ID	Gene number
Fructose and mannose metabolism	ko00051	1
Histidine metabolism	ko00340	1
Tryptophan metabolism	ko00380	2
Proteasome	ko03050	1
Inositol phosphate metabolism	ko00562	2
Ascorbate and aldarate metabolism	ko00053	1
Oxidative phosphorylation	ko00190	1
Peroxisome	ko04146	3
Phenylalanine metabolism	ko00360	2
Glycolysis / Gluconeogenesis	ko00010	4
MAPK signaling pathway - plant	ko04016	13
alpha-Linolenic acid metabolism	ko00592	2
Stilbenoid, diarylheptanoid and gingerol biosynthesis	ko00945	1
Linoleic acid metabolism	ko00591	2
Vitamin B6 metabolism	ko00750	1
Carotenoid biosynthesis	ko00906	4
Cysteine and methionine metabolism	ko00270	2
Galactose metabolism	ko00052	9
Phenylalanine, tyrosine and tryptophan biosynthesis	ko00400	1
Zeatin biosynthesis	ko00908	1
Fatty acid biosynthesis	ko00061	3
Glycosphingolipid biosynthesis - ganglio series	ko00604	2
Glyoxylate and dicarboxylate metabolism	ko00630	3
RNA transport	ko03013	2
Circadian rhythm - plant	ko04712	9
Carbon fixation in photosynthetic organisms	ko00710	1
Sphingolipid metabolism	ko00600	2
Biosynthesis of amino acids	ko01230	6
Alanine, aspartate and glutamate metabolism	ko00250	3
Plant-pathogen interaction	ko04626	38
Glycerophospholipid metabolism	ko00564	9
Homologous recombination	ko03440	8
Folate biosynthesis	ko00790	1
Pentose and glucuronate interconversions	ko00040	3
RNA polymerase	ko03020	4
Fatty acid degradation	ko00071	3
Aminoacyl-tRNA biosynthesis	ko00970	3
Other glycan degradation	ko00511	3
Nicotinate and nicotinamide metabolism	ko00760	1
Glutathione metabolism	ko00480	1
Riboflavin metabolism	ko00740	3
Brassinosteroid biosynthesis	ko00905	2
Butanoate metabolism	ko00650	1
Carbon metabolism	ko01200	3
Arginine biosynthesis	ko00220	1
RNA degradation	ko03018	5
Photosynthesis	ko00195	1
Anthocyanin biosynthesis	ko00942	2
Pyrimidine metabolism	ko00240	3
Amino sugar and nucleotide sugar metabolism	ko00520	6
Spliceosome	ko03040	3
DNA replication	ko03030	4
Nitrogen metabolism	ko00910	2
Sesquiterpenoid and triterpenoid biosynthesis	ko00909	4
Cutin, suberine and wax biosynthesis	ko00073	1
Fatty acid elongation	ko00062	1
Glycosaminoglycan degradation	ko00531	2
Flavonoid biosynthesis	ko00941	3
Cyanoamino acid metabolism	ko00460	1
Phenylpropanoid biosynthesis	ko00940	6
Phagosome	ko04145	1
Isoflavonoid biosynthesis	ko00943	2
Tyrosine metabolism	ko00350	1
Protein export	ko03060	1
Ubiquitin mediated proteolysis	ko04120	5
Isoquinoline alkaloid biosynthesis	ko00950	1
Ribosome	ko03010	1
Mismatch repair	ko03430	4
Various types of N-glycan biosynthesis	ko00513	2
Fatty acid metabolism	ko01212	3
Starch and sucrose metabolism	ko00500	12
ABC transporters	ko02010	5
mRNA surveillance pathway	ko03015	2
Base excision repair	ko03410	2
Purine metabolism	ko00230	2
Diterpenoid biosynthesis	ko00904	3
Glycine, serine and threonine metabolism	ko00260	2
Protein processing in endoplasmic reticulum	ko04141	7
Ether lipid metabolism	ko00565	3
Glycerolipid metabolism	ko00561	3
Flavone and flavonol biosynthesis	ko00944	2
Endocytosis	ko04144	4
Monoterpenoid biosynthesis	ko00902	1
Tropane, piperidine and pyridine alkaloid biosynthesis	ko00960	2
Glucosinolate biosynthesis	ko00966	1
beta-Alanine metabolism	ko00410	1
Nucleotide excision repair	ko03420	5
Plant hormone signal transduction	ko04075	21
2-Oxocarboxylic acid metabolism	ko01210	2
