# Supplementary material for: Physiology and transcriptome analysis of the response mechanism of Solidago canadensis to the nitrogen addition environment
Source: Front Plant Sci. 2023 Feb 14;14:1005023. doi: 10.3389/fpls.2023.1005023 (PMC9971938; doi:10.3389/fpls.2023.1005023)
Supplement: Supplementary file 7 [file Table_7.xlsx]

## Sheet: Sheet1
Table S7. The primer list of selected genes.
Gene name	sequence
c86482.graph_c0-S	5' GAGCATTAGGGATGTAAGCAAC 3'
c86482.graph_c0-A	5' CGGACTGGAAGAACACGAAA 3'
c63627.graph_c0-S	5' TTCGTGAACCTTTTGTGCG 3'
c63627.graph_c0-A	5' GAGTTTACGGATCATTTGACCC 3'
c89681.graph_c0-S	5' AGGGATTGTTGGATTGGGA 3'
c89681.graph_c0-A	5' GGGTCGGTACTGACGATGAA 3'
c66307.graph_c0-S	5' TCACTGCTATCACCTTCCGT 3'
c66307.graph_c0-A	5' CCCACCTCTCTCAAATGTCC 3'
c78025.graph_c0-S	5' GCAGCCGATGACAAGTATGA 3'
c78025.graph_c0-A	5' TGAAGGAGAGTAAGCCGTGG 3'
c74429.graph_c0-S	5' AGAAACACGGATACGAGATGAG 3'
c74429.graph_c0-A	5' ACAAAGACCAGCAGGGAAA 3'
c95159.graph_c0-S	5' CCTCGGGTGAGTCCATCGTTAT 3'
c95159.graph_c0-A	5' CCAAGTCGTCTTCTCTGCCTA 3'
c89168.graph_c0-S	5' TGCTCGCACCACTATCCTT 3'
c89168.graph_c0-A	5' TTTGACCAGCCATATAACGC 3'
c94607.graph_c0-S	5' AGAAACGGGAAGGCGATGA 3'
c94607.graph_c0-A	5' GTTGTTGAAAGGACACTGCTCT 3'
c88520.graph_c0-S	5' ACTGAAGGCTAAATCGGCTG 3'
c88520.graph_c0-A	5' GGACTAAATGGTCTAACGGCA 3'
c87484.graph_c0-S	5' CCCACAACACCACTCTTCGT 3'
c87484.graph_c0-A	5' CCAATAACATCGTTCCGCC 3'
c91081.graph_c0-S	5' TACACGCATAACTCCCATCC 3'
c91081.graph_c0-A	5' AACCAGCACCAAAACCAAG 3'
c93377.graph_c0-S	5' ACTCCTTGAGACGATTGGCT 3'
c93377.graph_c0-A	5' CCATTGTCTACCTCCGCTTA 3'
18S1-S	5' GTGAAAGGCAGTCGTGTAAG 3'
18S1-A	5' ATTGCGTTGTCGGATGAA 3'
